# Supplementary material for: Effect of Dexamethasone on Thermoresponsive Behavior of Poly(2-Oxazoline) Diblock Copolymers
Source: Polymers (Basel). 2021 Apr 21;13(9):1357. doi: 10.3390/polym13091357 (PMC8122420; doi:10.3390/polym13091357)
Supplement: Supplementary file 1 [file polymers-13-01357-s001.zip]

Archive with 1 entries (1 files):
- polymers-1183628 - Supplementary Final.pdf
